# Supplementary material for: Performance evaluation of large language models in the diagnosis of emergency internal medicine diseases: a retrospective study
Source: Front Public Health. 2026 May 8;14:1780425. doi: 10.3389/fpubh.2026.1780425 (PMC13195009; doi:10.3389/fpubh.2026.1780425)
Supplement: Supplementary file 2 [file Table_2.XLSX]

## Sheet: Sheet1
	Gender	Age		Final diagnosis	The doctor diagnosed	Physician's major diagnosis score	Physician Diagnostic Comprehensiveness Score	DeepSeek- V3 Diagnostics	DeepSeek- V3 Primary Diagnostic Score	DeepSeek- V3 Diagnostic Comprehensiveness Score	ChatGPT-4o Diagnostics	ChatGPT-4o Primary Diagnostic Score	ChatGPT-4o Diagnostic Comprehensiveness Score	Grok3 Diagnostics	Grok3 primary diagnostic score	Grok3 Diagnostic Comprehensiveness Score	Gemini 2.0 Diagnostics	Gemini 2.0 Main Diagnostic Score	Gemini 2.0 Diagnostic Comprehensiveness Score	Doubao diagnosis	Doubao Primary Diagnostic Score	Doubao Diagnostic Comprehensiveness Score
	Male	49	Patient, male, 49 years old, XX Chief complaint: abdominal pain for more than 1 week. History of present illness: The patient complained that more than one week ago, there was no obvious induced feeling of distending pain and discomfort in the middle and upper abdomen, no nausea and vomiting, no fever, no chest distress and shortness of breath, so he came to our hospital for treatment. Past medic…	1. Main diagnosis: aortic dissection (rupture and hemorrhage) 2. Secondary diagnosis: postoperative state of aortic dissection, hypokalemia, hypocalcemia, pulmonary infection, and abnormal coagulation function.	Aortic Aneurysm, Post Aortic Dissection	1	2	1. Main diagnosis I7 1.0 Ruptured pseudoaneurysm after aortic dissection 2. Secondary diagnosis D68.8 Hypercoagulable state (D-dimer elevated) D64.9 Anemia E87.6 Hypokalemia E87.1 Hyponatremia E83.5 Hypocalcemia J18.9 Pneumonia R10.1 Abdominal pain	2	5	Main diagnosis: Pseudoaneurysm after aortic dissection (I7 1.1) Secondary diagnosis: Acute abdominal pain (R10.9) Infectious peritonitis (K65.9)	2	4	1. Main diagnosis: aortic dissection (I7 1.0) 2. Secondary diagnosis: pseudoaneurysm (I72.8) 3. Secondary diagnosis: abdominal pain (R10.0)	2	4	Primary diagnosis 1. Ruptured pseudoaneurysm of abdominal aortic dissection with hemorrhage Secondary diagnosis 1. Postoperative status of aortic dissection (after Bentall + total arch replacement + stent implantation of descending aorta) 2. Aortic dissection involves the formation of true and false lumens of the thoracoabdominal aorta. 3. The right renal artery and inferior mesenteric artery ori…	2	5	Main diagnosis: 1.I7 1.301 Postoperative status of aortic dissection 2.R10.100x001 Epigastric pain Secondary diagnosis: 1.R50.900 Leukocytosis 2.D64.900 Anemia 3.E87.100 Hypoproteinemia 4.E87.500 Hypocalcemia 5.E87.600 Hypokalemia 6.E87.700 Hyponatremia 7.I7 7.200 Pseudoaneurysm 8.R9 4.300 Periaortic Hematocele	0	2
	Female	71	Patient, female, 71 years old, XX 1. Chief complaint: 1 week of pain in the waist and 3 days of difficulty in movement of both lower limbs. 2. History of present illness: One week ago, the patient had no obvious inducement, such as waist pain and discomfort, accompanied by palpitation, no dizziness and headache, accompanied by pain in urination, no obvious gross hematuria, no chest distress and a…	Primary diagnosis: Pulmonary embolism Lung infection Secondary diagnosis: hypertension, Type 2 diabetes Fatty liver, Cholecystitis, Thrombocytopenia	Primary diagnosis: Urinary tract infection Secondary diagnosis: Pulmonary infection, Pulmonary embolism, Cholecystitis	0	4	1. Main diagnosis: -I26.99 Pulmonary embolism (left lower lobe branch artery embolism) -J18.9 Pneumonia (bilateral exudation with partial consolidation and interlobular septal thickening) 2. Secondary diagnosis: -E11.65 Type 2 diabetes with hyperglycemia (urine glucose 3 +, blood glucose 16.68 mmol/L) -K82.8 Cholecystitis with biliary sludge -K76.0 Fatty liver -I10 essential hypertension (history…	2	5	Main diagnosis: I 26.9 Pulmonary Embolism, unspecified Secondary diagnosis: K81.0 Acute cholecystitis (based on color Doppler ultrasound: increased gallbladder volume, smooth wall, biliary sludge, liquid dark area of gallbladder fossa) K76.0 Fatty liver (hepatobiliary ultrasound findings) R8 2.3 Abnormal blood cells in urine (occult blood in urine, elevated red blood cells, casts) N39.0 Urinary t…	0	5	Main diagnosis: 1. Pulmonary embolism (I26.9) 2. Acute cholecystitis (K81.0) 3. Urinary tract infection (N3 9.0) Secondary diagnosis: 1. Hypertension (I10) 2. Fatty liver (K76.0) 3. Type II diabetes (E11.9) 4. Mild anemia (D64.9) 5. Coagulation dysfunction (D68.9)	2	5	I. Main diagnosis 1. Acute pulmonary embolism II. Secondary diagnosis 1.Sepsis 2. Community-acquired pneumonia 3. Acute pyelonephritis 4. Acute respiratory failure 5. Disseminated intravascular coagulation 6. Acute kidney injury 7. Abnormal liver function (cholestasis) 8. Myocardial injury 9.Thrombocytopenia 10. Chronic hypertension 11. Type 2 diabetes 12. Fatty liver 13.Cholecystitis 14. Stagnat…	2	5	Primary diagnosis: Pulmonary embolism (I26.900) Pulmonary infection (J98.400) Secondary diagnosis: Hypertension (I10.x00) Type 2 diabetes (E11.900) Fatty liver (K76.000) Cholecystitis (K81.900) Thrombocytopenia (D69.600)	2	5
